# Supplementary material for: Analysis of Allergy and Hypersensitivity Reactions to COVID-19 Vaccines According to the EudraVigilance Database
Source: Life (Basel). 2024 May 31;14(6):715. doi: 10.3390/life14060715 (PMC11205009; doi:10.3390/life14060715)
Supplement: Supplementary file 1 [file life-14-00715-s001.zip]

Archive with 1 entries (1 files):
- life-3000581-supplementary.pdf
